# Supplementary material for: Fabrication of CL-20/HMX Cocrystal@Melamine–Formaldehyde Resin Core–Shell Composites Featuring Enhanced Thermal and Safety Performance via In Situ Polymerization
Source: Int J Mol Sci. 2022 Jun 16;23(12):6710. doi: 10.3390/ijms23126710 (PMC9224366; doi:10.3390/ijms23126710)
Supplement: Supplementary file 1 [file ijms-23-06710-s001.zip]

Archive with 1 entries (1 files):
- ijms-1754091-supplementary.pdf
